# Supplementary material for: Investigation of Transmission and Evolution of PEDV Variants and Co-Infections in Northeast China from 2011 to 2022
Source: Animals (Basel). 2024 Jul 25;14(15):2168. doi: 10.3390/ani14152168 (PMC11311072; doi:10.3390/ani14152168)
Supplement: Supplementary file 1 [file animals-14-02168-s001.zip › Table S4.xlsx]

## Sheet: Sheet1
Sample No.	Collection Date	Location	PEDV	PoRV	PTV	PCV	PAstV	PKV	TGEV	PSV	PEV	PBoV	PDCoV	TTSUV
1	2015/1/24	Inner Mongolia	+	+	+					+
2
3				+		+	+			+
4	2015/4/16	Jilin	+		+		+
5	2015/5/1	Heilongjiang	+		+
6	2015/5/24	Liaoning
7	2015/6/13	Heilongjiang	+						+		+
8			+		+
9						+							+
10			+	+			+	+
11	2015/6/21	Liaoning	+	+				+
12			+	+		+
13
14	2015/7/26	Jilin			+		+
15
16			+	+			+	+					+
17	2015/8/20	Heilongjiang	+	+			+					+
18	2015/8/26	Liaoning			+		+
19	2015/9/6	Inner Mongolia
20			+						+		+
21			+			+
22			+						+		+
23
24				+				+
25
26			+			+
27						+							+
28			+	+		+
29	2015/9/17	Jilin		+		+	+			+
30	2015/9/29	Inner Mongolia
31	2015/10/2	Liaoning	+	+				+		+
32					+		+
33			+	+				+
34	2015/10/21	Heilongjiang		+	+
35			+						+		+
36				+
37
38						+
39			+		+	+						+
40
41	2015/11/1	Jilin	+	+				+
42
43				+		+				+			+
44
45	2015/11/14	Inner Mongolia	+			+
46			+	+			+
47				+	+
48			+		+
49
50	2015/12/1	Heilongjiang	+	+			+			+		+
51
52			+			+
53			+		+	+
54	2015/12/1	Liaoning	+		+
55				+		+	+			+
56			+	+
57
58	2015/12/2	Jilin
59				+		+	+			+
60			+	+
61
62	2015/12/4	Inner Mongolia		+		+	+			+
63			+		+
64	2015/12/9	Liaoning	+			+
65				+									+
66	2015/12/10	Heilongjiang	+	+
67
68	2015/12/15	Jilin	+		+	+
69
70			+	+			+			+			+
71	2015/12/20	Liaoning	+	+				+					+
72
73			+		+
74			+				+
75	2015/12/21	Heilongjiang	+	+
76	2015/12/21	Jilin		+	+
77			+			+
78			+	+			+
79	2015/12/24	Inner Mongolia	+		+
80	2015/12/28	Heilongjiang	+			+
81			+
82	2015/12/29	Liaoning	+	+			+				+		+
83				+		+	+			+
84
85			+		+
86			+		+	+
87				+		+	+			+
88	2016/1/1	Jilin	+	+
89
90
91			+										+
92	2016/1/14	Liaoning				+
93			+		+
94			+		+		+
95	2016/3/21	Jilin
96	2016/4/4	Heilongjiang	+	+
97			+						+		+
98			+		+		+
99			+		+
100						+						+
101			+	+
102	2016/5/17	Inner Mongolia	+		+
103			+		+		+
104			+			+
105			+		+
106	2016/8/22	Heilongjiang		+
107			+		+	+
108			+		+
109			+	+			+	+					+
110			+		+
111
112
113			+	+
114						+				+
115			+		+
116			+	+			+			+		+
117			+		+
118	2016/9/21	Liaoning		+	+
119			+			+
120			+		+
121			+				+
122				+
123			+		+
124
125			+		+
126				+									+
127	2016/12/1	Jilin				+
128			+		+
129			+		+	+
130			+	+			+	+
131			+		+
132
133	2017/2/24	Heilongjiang	+						+		+
134			+		+
135			+	+
136	2017/5/22	Jilin	+	+			+	+					+
137			+		+
138				+	+
139	2017/5/27	Inner Mongolia	+
140			+	+				+
141			+		+
142						+							+
143			+	+			+
144				+		+	+			+
145			+		+
146
147			+	+		+
148				+	+
149	2017/6/12	Jilin	+		+
150	2017/8/1	Liaoning	+		+	+
151			+	+			+			+		+
152						+
153	2017/9/27	Jilin	+	+
154				+				+
155			+		+
156
157	2017/12/15	Heilongjiang	+	+
158
159			+	+		+
160			+		+
161			+	+				+
162
163			+
164				+	+
165			+		+		+
166	2017/12/26	Inner Mongolia	+	+			+
167			+	+			+	+					+
168			+		+
169						+							+
170	2018/1/9	Liaoning	+	+
171	2018/3/12	Jilin		+	+
172			+		+
173			+	+				+
174			+	+		+
175			+		+
176			+		+
177			+	+			+			+		+
178			+	+
179				+	+
180			+		+
181	2018/6/5	Heilongjiang	+						+		+
182	2018/8/17	Liaoning	+		+
183						+							+
184			+		+
185			+			+
186				+		+	+			+
187	2018/9/20	Heilongjiang	+		+
188			+			+
189	2018/11/11	Inner Mongolia				+
190			+		+		+
191			+		+
192			+	+		+
193
194
195			+	+			+	+					+
196	2018/12/16	Liaoning	+	+
197
198			+	+				+
199	2019/1/1	Jilin
200			+			+
201			+		+	+
202	2019/3/17	Heilongjiang
203			+	+			+			+		+
204	2019/4/9	Inner Mongolia
205			+		+
206	2019/6/24	Liaoning		+	+
207
208			+		+		+
209	2019/8/15	Jilin	+		+
210						+
211	2019/9/5	Heilongjiang	+	+			+			+		+
212	2019/9/21	Liaoning	+	+			+			+		+
213
214	2019/10/10	Inner Mongolia	+	+
215	2019/10/11	Heilongjiang	+		+		+
216			+		+
217
218	2019/11/6	Liaoning
219			+			+
220	2019/11/18	Jilin	+		+
221	2019/11/22	Liaoning	+	+				+
222	2019/11/29	Heilongjiang
223	2019/12/1	Jilin	+						+		+
224
225	2019/12/15	Heilongjiang	+		+
226	2019/12/26	Inner Mongolia	+	+				+
227
228			+		+		+
229
230			+			+
231	2019/12/27	Jilin
232	2019/12/27	Liaoning	+			+
233
234	20201/15	Heilongjiang	+
235
236			+		+		+
237			+	+
238	2020/2/28	Liaoning
239	2020/3/11	Jilin	+		+		+
240	2020/3/12	Inner Mongolia	+			+
241
242			+	+				+		+
243	2020/3/27	Jilin
244			+		+
245	2020/4/9	Heilongjiang	+	+			+	+					+
246	2020/4/9	Liaoning
247			+		+
248
249	2020/4/15	Inner Mongolia		+		+		+
250	2020/6/5	Jilin		+	+
251	2020/8/17	Liaoning
252	2020/8/24	Heilongjiang
253			+		+
254
255
256			+		+		+
257			+						+		+
258
259			+	+				+
260
261			+		+
262			+						+		+
263	2020/10/6	Liaoning	+	+				+
264			+	+
265
266			+						+		+
267	2020/10/23	Jilin
268			+	+		+
269
270	2020/11/7	Heilongjiang
271	2021/2/14	Inner Mongolia	+		+
272
273	2021/2/27	Jilin	+	+		+
274
275			+		+	+
276			+	+
277
278	2021/3/24	Heilongjiang	+	+
279			+		+
280
281
282	2021/4/17	Liaoning	+	+
283	2021/5/22	Heilongjiang	+	+
284	2021/6/12	Jilin	+			+							+
285	2021/7/11	Liaoning
286			+		+		+
287			+	+
288	2021/8/3	Inner Mongolia
289			+	+
290			+	+
291			+
292
293			+			+							+
294				+		+	+			+
295
296	20251/9/14	Liaoning	+		+
297
298			+	+				+
299
300						+							+
301
302	2021/9/27	Jilin	+	+
303	2021/12/15	Heilongjiang
304			+		+	+
305
306			+		+
307			+	+			+			+		+
308	2021/12/26	Inner Mongolia
309			+			+
310			+	+				+
311	2022/3/11	Liaoning
312			+	+		+
313
314			+			+							+
315
316	2022/4/12	Jilin	+	+
317
318				+		+	+			+
319			+	+
320
321
322	2022/6/5	Inner Mongolia	+		+
323			+			+
324
325	2022/8/24	Heilongjiang	+		+	+
326
327			+	+
