# Supplementary material for: Investigation of Transmission and Evolution of PEDV Variants and Co-Infections in Northeast China from 2011 to 2022
Source: Animals (Basel). 2024 Jul 25;14(15):2168. doi: 10.3390/ani14152168 (PMC11311072; doi:10.3390/ani14152168)
Supplement: Supplementary file 1 [file animals-14-02168-s001.zip › Table S5.xlsx]

## Sheet: Sheet1
Number of viruses	Virus Type			Amount	Proportion(%)
5	PEDV+PoRV+PAstV+PKV+PDCoV			7	50
	PEDV+PoRV+PAstV+PSV+PBoV			7	50
4	PEDV+PoRV+PTV+PSV			1	5
	PEDV+PTV+PCV+PBoV			1	5
	PEDV+PoRV+PAstV+PBoV			1	5
	PEDV+PoRV+PAstV+PKV			2	10
	PEDV+PoRV+PKV+PDCoV			1	5
	PEDV+PoRV+PKV+PSV			2	10
	PoRV+PCV+PSV+PDCoV			1	5
	PoRV+PCV+PAstV+PSV			11	55
3	PEDV+PTV+PAstV			13	21.31
	PEDV+PTV+PCV			11	18.03
	PEDV+PoRV+PAstV			4	6.56
	PEDV+PoRV+PKV			10	16.39
	PEDV+PCV+PDCoV			3	4.92
	PEDV+PoRV+PCV			9	14.75
	PoRV+PCV+PKV			1	1.64
	PEDV+TGEV+PEV			10	16.39
2	PTV+PAstV			3	2.42
	PEDV+PTV			51	41.13
	PoRV+PTV			10	8.06
	PEDV+PAstV			2	1.61
	PEDV+PCV			19	15.32
	PEDV+PDCoV			1	0.81
	PCV+PBoV			1	0.81
	PoRV+PDCoV			2	1.61
	PCV+PDCoV			6	4.84
	PCV+PSV			1	0.81
	PoRV+PKV			2	1.61
	PEDV+PoRV			26	20.97
1	PEDV			4	30.77
	PoRV			3	23.08
	PTV			0	0
	PCV			6	46.15
	PAstV			0	0
	PKV			0	0
	TGEV			0	0
	PSV			0	0
	PEV			0	0
	PBoV			0	0
	PDCoV			0	0
	TTSUV			0	0
