# Supplementary material for: Investigation of Transmission and Evolution of PEDV Variants and Co-Infections in Northeast China from 2011 to 2022
Source: Animals (Basel). 2024 Jul 25;14(15):2168. doi: 10.3390/ani14152168 (PMC11311072; doi:10.3390/ani14152168)
Supplement: Supplementary file 1 [file animals-14-02168-s001.zip › Table S7.xlsx]

## Sheet: Sheet1
Table S7. Amino acid mutation site statistics
Year	Position&Variation
2011	2	3	4	15	27	28	29	30	55	56	57	58	59-62	64	64	68	69	70	71	72	74	75	84	86	87	89	118	120	130	131	138	140	157	158	159	160	161	162	163	178	183	186	196	200	201	202	210	227	229
	T→K	P→S	I→T	L→S	Q→S	S→A	T→N	I→T	S→I	M→G	N→E	S→N	Insert QGVN	S→T	G→A	T→G	G→Q	I→H	E→P	D→A	S→N	Y→H	D→R	S→G	Q→H	S→N	I→T	D→S	N→I	V→A	L→H	Deficiencies	Q→M	D→S	K→E	D→E	N→H	I→S	A→S	H→Y	I→F	R→K	K→S	R→G	S→G	T→E	Y→S	E→Q	S→I
2012	27	75	245	291	313	477	570	633	662	722	827	846	968	1165	1196	1210	1218	1240	1240	1268	1362	1379
	S→P	N→S	E→G	Y→H	C→P	S→A	T→S	K→I	V→I	S→N	T→I	V→A	S→A	D→N	N→D	F→Y	S→G	D→E	P→S	C→G	V→A
2013	27	82	130	245	291	313	354	367	490	499	504	520	608	633	722	827	846	892	968	1161	1165	1196	1210	1218	1240	1268	1362	1379
	P→S	L→V	S→N	G→E	H→Y	P→Q	D→N	I→T	T→R	T→I	L→P	A→S	L→V	I→K	N→S	I→T	A→V	Q→K	A→S	G→S	N→D	D→N	Y→F	G→S	E→D	S→P	G→C	A→V
2014	5	27	28	29	30	55	56	57	58	59-62	64	68	69	70	71	72	82	84	86	87	89	115	117	120	130	131	138	140	157	159	160	161	162	163-164	179	180	184	187	197	201	202	203	211	228	230	237	247	248	271
	T→N	S→Q	A→S	N→T	T→I	I→S	G→M	E→N	N→S	Insert QGVN	T→S	A→G	G→T	Q→G	H→L	P→E	V→L	H→Y	R→D	G→A	H→Q	G→S	T→H	T→I	N→D	I→N	A→V	Insert N	H→Y	S→Q	E→D	H→R	S→K	Insert M	S→A	D→H	Y→H	F→L	K→R	S→K	G→R	G→S	E→T	S→Y	Q→E	I→S	E→D	P→S	V→L
2015	159	264	747	889
	M→I	T→I	V→A	K→Q
2016	2	5	17	27	29	30	55	56	57	58	59-62	64	68	69	70	71	72	84	86	87	89	102	115	117	120	130	131	138	157	159	160	161	162	163-164	179	180	187	197	201	202	203	211	228	230	237	247	248	269	270
	K→R	N→T	L→F	Q→S	T→N	I→T	S→T	M→G	N→E	S→N	Insert QGVN	S→T	G→A	T→G	G→Q	L→H	E→S	Y→H	D→R	A→G	Q→H	P→S	S→G	H→T	I→T	D→S	N→I	V→A	Y→H	Q→S	D→E	R→H	K→S	Deficiencies	A→S	H→D	L→F	R→K	K→S	R→G	S→G	T→E	Y→S	E→Q	S→I	D→E	S→P	I→T	L→V
2017	2	11	13	17	27	28	29	55	56	57	58	59-62	64	68	69	70	71	72	84	86	87	89	102	118	120	130	131	137	138	139	140-141	144	159	160	161	162	163-164	166	179	187	197	201	202	203	211	228	230	270	271
	R→K	L→F	V→L	F→L	S→Q	A→L	N→T	T→S	G→M	E→N	N→S	Insert QGVN	T→S	A→G	G→T	Q→G	H→L	S→E	H→Y	R→D	G→S	H→Q	S→P	N→G	T→V	S→D	I→N	T→S	A→S	N→G	Deficiencies	T→S	S→Q	E→D	H→G	S→K	Insert M	V→I	S→A	F→L	K→R	S→K	G→R	G→S	E→T	S→Y	Q→E	V→L	L→V
2018	11	13	27	28	29	55	56	57	58	59-62	64	68	69	70	71	72	84	86	87	89	118	120	130	131	137	138	139	140-141	144	159	160	161	162	163-164	166	179	187	197	201	202	203	211	228	230	231	289	325	343	356
	F→L	L→V	C→S	L→A	T→N	S→I	M→G	N→E	S→N	Insert QGVN	S→T	G→A	T→G	G→Q	L→H	E→P	Y→H	D→R	S→G	Q→H	G→N	V→T	D→S	N→I	I→T	S→T	S→A	Insert N	G→D	S→T	Q→S	D→E	G→H	Deficiencies	K→S	I→V	A→S	L→F	R→K	K→S	R→G	S→G	T→E	Y→S	E→Q	P→L	I→M	T→I	F→L
2019	82	130	139	157	195	220	229	238	269	286	287	354	388	445	477	520	539	670	880	968	1099	1165	1196	1197	1210	1218	1240	1257	1268	1362	1379
	L→V	S→N	D→N	H→Y	K→R	A→G	L→P	A→S	V→A	A→T	M→T	D→N	L→F	N→T	A→S	S→T	L→F	I→F	V→A	S→A	A→S	N→D	Insert N	D→H	Y→F	G→S	E→D	A→S	S→P	G→C	A→V
2020	82	130	139	157	195	220	229	238	269	286	287	294	354	388	445	477	520	539	670	880	968	1099	1257
	V→L	N→S	N→D	Y→H	R→K	G→A	P→L	S→A	A→V	T→A	T→M	G→V	N→D	F→L	T→N	S→A	T→S	F→L	F→I	A→V	A→S	S→A	S→A
2021	17	27	28	29	55	56	57	58	59-62	64	68	69	70	71	72	84	86	87	89	117	118	120	130	131	137	138	139	140-141	144	159	162	163	164	166	176	179	187	197	201	202	203	211	228	230	231	237	251	289	296
	L→F	S→Q	A→L	N→T	I→S	G→M	E→N	N→S	Insert QGVN	T→S	A→G	G→T	Q→G	H→L	P→E	H→Y	R→D	G→S	H→Q	T→I	N→G	T→V	S→D	I→N	T→S	A→S	D→G	Deficiencies	T→S	S→Q	H→N	S→V	V→I	T→I	S→A	F→L	K→R	S→K	G→R	G→S	E→T	S→Y	Q→E	L→P	I→T	H→Y	M→I	V→G	A→S
2022	17	27	28	29	55	56	57	58	59-62	64	68	69	70	71	72	82	84	86	87	89	117	118	120	130	131	137	138	139	140-141(增添)	144	159	160-161	162	163	164	166	176	179	184	187	197	201	202	203	211	228	230	237	251
	F→L	C→S	L→A	T→N	S→I	M→G	N→E	S→N	Insert QGVN	S→T	G→A	T→G	G→K	L→H	E→P	L→V	Y→H	D→R	S→G	Q→H	I→T	G→N	V→T	D→S	N→I	S→T	S→A	G→N	Insert N	S→T	Q→S	Deficiencies	K→E	N→H	V→S	I→V	I→T	A→S	H→Y	L→F	R→K	K→S	R→G	S→G	T→E	Y→S	E→Q	T→I	Y→H
[truncated: 48 more columns]
