# Supplementary material for: Investigation of Transmission and Evolution of PEDV Variants and Co-Infections in Northeast China from 2011 to 2022
Source: Animals (Basel). 2024 Jul 25;14(15):2168. doi: 10.3390/ani14152168 (PMC11311072; doi:10.3390/ani14152168)
Supplement: Supplementary file 1 [file animals-14-02168-s001.zip › Table S8.xlsx]

## Sheet: Sheet1
Table S8 Analysis of structural changes in S protein residues															Table S8 Analysis of structural changes in S protein residues
CV777-HEB(2022)	55-72	310 helix change into Beta turn	85-117	Beta bridge move back and disappear in this area	137-140	Beta turn and R andom coil change into Pi helix	156-162	Beta bridge move back and additional a new	188	Extended strand move back and disappear in this area	199-210	Extended strand change into 310 helix	211-231	Bend region andBeta turn change into Beta bridge； 310 helix move back and disappear in this area	CV777-HEB(2022)	528-536	Extended strand change into Bend region;Beta bridge change into Extended strand
CV777 residue sequence	CSSGGGSCCCCCCEEEEE		SCEEEEEECSSCCSSCCEEEEEEECTTSSBCEEEEEEEE		TCCC		TTCCEEE		E		EEEECCSCEEEE		EESSTTCSSCCEEEEESGGGT		CV777 residue sequence	EEEEETTBS
HEB(2022) residue sequence	CCSSTTCCCSSCCCCCEE		CCTTSCEEEEEECSSCCTTCCEEEEEEECTTTT		IIII		SSSBSSC		C		GGTEEEEECCSS		SCCEEEEEBCSSSCBCCEEES		HEB(2022) residue sequence	SSTTCEECT
2021-HEB(2022)	55-64	310 helix change into Beta turn	114-117	Extended strand move back and disappear in this area	132-141	310 helix change into Pi helix	151-164	R andom coil change into Beta bridge	184	Extended strand move back and additional a new	199-201	310 helix move back and additional a new	209-213	Extended strand move back and disappear in this area	2021-HEB(2022)	563-565	Extended strand change into Bend region
2021 residue sequence	CSSGGGSCCC		CEEE		GGGGGCCCS		SSTTCCSCCEEEEE		C		EEE		EEEES		2021 residue sequence	ECC
HEB(2022) residue sequence	CCSSTTCCCS		TTTT		TTTCIIIIIT		EEEESSSSBSSCCE		E		GGT		SSSCC		HEB(2022) residue sequence	SCC
2020-2021	55-59	Beta turn change into 310 helix	65-68	Extended strand move forward and additional a new	111-113	Extended strand move forward and disappear in this area	132-135	Beta turn and R andom coil change into 310 helix	150-160	Extended strand前移	184	Extended strand move forward and additional a new	195-197	310 helix move forward and additional a new	2020-2021	206-218	R andom coil andExtended strand change into 310 helix	520-529	Extended strand change into Bend region	556-557	Extended strand move forward and disappear in this area
2020 residue sequence	CCSST		SCCC		EEC		TTTC		EEEEESTTSCS		E		ECC		2020 residue sequence	ECCSSSCCEEEEE		EEEETTEEEE		EC
2021 residue sequence	CSSGG		CCCE		TTS		GGGG		CSSTTCCSCCE		C		GGT		2021 residue sequence	CEEEEEESGGGCS		SSTTCEECTT		CS
2019-2020	157-160	Bend region change into R andom coil													2019-2020
2019 residue sequence	TTSS														2019 residue sequence
2020 residue sequence	TSCS														2020 residue sequence
2018-2019	157-160	Beta bridge change into Bend region	520-553	Beta bridge change into Bend region；Extended strand change into R andom coil andBeta turn											2018-2019
2018 residue sequence	TSBS		ECCBTTBTTCCEEEEEETTBSEECCCSSEEEEEE												2018 residue sequence
2019 residue sequence	TTSS		EECSSSTTCEECTTCEETTBSEECCCSSEEEEEE												2019 residue sequence
2017-2018	57-64	-	68-72	Extended strand move back and disappear in this area	115-117	Extended strand move back and disappear in this area	138-141	Extended strand move back and disappear in this area;310 helix move back and appear in this region	156-164	R andom coil change into Beta bridge	199-201	Extended strand move back and disappear in this area;310 helix move back and appear in this region	210-225	Extended strand move back and disappear in this area	2017-2018	524-530	Extended strand change into Beta bridge
2017 residue sequence	STTTSCCC		EEEEE		EEE		CCSE		TTSCEEEEE		EEE		EEEECCSTTCCCEEEE		2017 residue sequence	CEECTTC
2018 residue sequence	SSTTCCCS		CCCCE		TTT		TTGG		TTSBSSCC		GGT		SSCCEEEEEECTTSCE		2018 residue sequence	TTBTTCC
2016-2017	55-60	-	65-68	Extended strand move forward and additional a new	111-113	Extended strand move forward and disappear in this area；R andom coil change into 310 helix	132-135	310 helix move forward and additional a new	151-160	Beta bridge change into R andom coil	195-197	310 helix move forward and additional a new	205-219	Beta bridge change into R andom coil	2016-2017	520-527	Extended strand change into Bend region
2016 residue sequence	CCSSTT		SCCC		EEC		TTTC		EEEESTTSBS		ECC		EECCSSSCCEEEEEB		2016 residue sequence	EEEETTEE
2017 residue sequence	CSSTTT		CCCE		GGG		GGGG		CSTTTTTSCE		GGT		SCEEEEEEECCSTTC		2017 residue sequence	SSTTCEEC
2015-2016	56-61	-	112-114	-	134-135	Beta turn change into R andom coil	207-211	Extended strand move back and disappear in this area	526	-					2015-2016
2015 residue sequence	CSSTTC		EEC		TT		ECSCE		E						2015 residue sequence
2016 residue sequence	CSSTTC		ECT		TC		CCSSS		E						2016 residue sequence
2014-2015	56-61	310 helix change into Beta turn	112-114	Extended strand move back and additional a new	134-135	-	207-211	Extended strand move back and reduce in this area	526	-					2014-2015
2014 residue sequence	SSGGGS		SSS		TT		CEEEE		E						2014 residue sequence
2015 residue sequence	CSSTTC		EEC		TT		ECSCE		E						2015 residue sequence
2013-2014	52-56	-	65-68	Extended strand move forward and additional a new	111-113	Extended strand move forward and disappear in this area	126-135	Extended strand move forward and disappear in this area	153-159	Extended strand move forward and disappear in this area;Beta bridge disappearance;310 helix additional	196-198	Extended strand move forward and disappear in this area	206-220	R andom coil and Bend region change into 310 helix	2013-2014	520-529	-	556-557	Extended strand move forward and disappear in this area
2013 residue sequence	SCSCC		SCCC		EEC		EECCCCTTTC		EESSSSB		ECG		ECCSSSCCEEEEECC		2013 residue sequence	EECSSSTTCE		EC
2014 residue sequence	SCCCS		CCCE		SSS		CCTTCTTTTT		GTTCTTS		GGT		SCEEEEEESGGGCSS		2014 residue sequence	SSSTTCEECT		SC
2012-2013	38-40	Bend region change into Beta turn	43-51	Beta turn and R andom coil change into Bend region	56-76	Bend region change into Extended strand	84-88	Bend region change into Beta turn	99-102	-	115-117	310 helix disappearance	133-147	Pi helix additional；Extended strand move forward and additional a new	2012-2013	155-161	R andom coil and Beta turn change into Bend region	177-179	-	184-185	-	197-202	310 helix additional	209-217	Extended strand move back and reduce in this area	522-532	Extended strand move forward and add to this area	560-567	Extended strand move forward and add to this area
2012 residue sequence	TSC		TTCEEEEEE		CTTCCCSSCCCSCCSSCCCSS		CCSSC		SCCT		CSG		SSSTTSCCCSCCCSC		2012 residue sequence	CCCCBTT		SSS		EC		CCCCTT		SCEEEEEEC		TTTTSSSCSCE		SSCCCEEE
2013 residue sequence	TTC		SSSEEEEES		CSSTTCCCSSCCCCCEEEEEE		CCCTT		SCCT		TTT		TTCIIIIITTCCCSE		2013 residue sequence	SSSSBSS		SSS		EC		CGGGTC		SSSCCEEEE		CSSSTTCEEC		CCCEEEEE
2011-2012	31-41	Alpha helix additional	44-51	Bend region change into Beta turn and R andom coil	53-71	-	84-88	Beta turn change into Bena region	99-102	-	113-117	Beta turn change into 310 helix	124-147	Pi helix change into Beta turn and Bend region ； Beta turn change into Bend region	2011-2012	155-161	Bend region and Beta turn change into R andom coil；Bend region change into Beta turn	177-179	-	184-186	Bend region change into R andom coil	197-203	310 helix disappearance； Extended strand move back and disappear in this area	209-218	-	220-235	310 helix andExtended strand disappearance；Beta bridge and Alpha helix additional	522-530	Extended strand move forward and move back and disappear in this area	559-567	Extended strand move back and reduce in this area	606-611	Extended strand move forward and move back and disappear in this area；Beta turn change into R andom coil andBend region
2011 residue sequence	CTTCC		SSEEEEES		CSCCSSTTCSCSSCCCCCC		CCCTT		SCCT		CTTTT		EEECCCCCTTTCIIIIITTCCCSS		2011 residue sequence	STTSBSS		SSS		ECS		CGGGTCE		SSSCCEEEEE		CTTTCCCCEEESGGGT		EETTEEEEE		SCCCEEEEE		EETTTS
2012 residue sequence	CHHHHHHTSCC		TCEEEEEE		CCCCTTCCCSSCCCSCCSS		CCSSC		SCCT		CSCSG		EEECCCCCSSSSTTSCCCSCCCSC		2012 residue sequence	CCCCBTT		SSS		ECC		CCCCTTT		SCEEEEEECT		SSSCCSBCCBCCSSHH		TTTTSSSCS		CSSCCCEEE		ECSSSC
