# Supplementary material for: Investigation of Transmission and Evolution of PEDV Variants and Co-Infections in Northeast China from 2011 to 2022
Source: Animals (Basel). 2024 Jul 25;14(15):2168. doi: 10.3390/ani14152168 (PMC11311072; doi:10.3390/ani14152168)
Supplement: Supplementary file 1 [file animals-14-02168-s001.zip › Table S9.xlsx]

## Sheet: Sheet4
Reorganization of endemic strains in China
1、KY775042.1						Hubei
	Major parent		Unknow(MZ161044.1)			Anhui
	Minor parent		MZ161055.1			Jiangxi
Reorganization position：front part+later part
2、MZ161064.1						Jiangxi
	Major parent		Unknow(MN368681.1)			Jiangxi
	Minor parent		MZ161021.1			Jiangxi
Reorganization position：front part+later part
3、JQ638921.1						Beijing
	Major parent		Unknow(MN617863.1)			Sichuan
	Minor parent		MW145531.1			Sichuan
Reorganization position：front part
4、KF601196.1						Jiangxi
	Major parent		Unknow(KU975422.1)			Sichuan
	Minor parent		MH053414.1			Sichuan
Reorganization position：front part
5、KU975416.1						Sichuan
	Major parent		MZ161034.1			Sichuan
	Minor parent		Unknow(MZ161078.1)			Sichuan
Reorganization position：later part
6、MZ161034.1						Sichuan
	Major parent		Unknow(MZ161078.1)			Sichuan
	Minor parent		MZ161009.1			Sichuan
Reorganization position：later part
7、MZ161030.1						Anhui
	Major parent		Unknow(MZ161009.1)			Sichuan
	Minor parent		MZ161037.1			Sichuan
Reorganization position：later part
8、MN617863.1						Sichuan
	Major parent		MW145531.1s			Sichuan
	Minor parent		Unknow(KU975401.1)			Sichuan
Reorganization position：front part
9、MZ161017.1						Shanxi
	Major parent		KU975420.1s			Sichuan
	Minor parent		MZ161037.1			Sichuan
Reorganization position：front part+later part
10、KU975401..1						Sichuan
	Major parent		MZ161000.1			Sichuan
	Minor parent		JQ239433.1			CN Unknow
Reorganization position：front part
11、JQ239429.1						CN Unknow
	Major parent		Unknow(MW826593.1			CN Unknow
	Minor parent		JQ239436.1			CN Unknow
Reorganization position：front part+later part
12、KF601196.1						Jiangxi
	Major parent		Unknow(KU975420.1)			Sichuan
	Minor parent		MH053413.1			Sichuan
Reorganization position：middle part
13、MK820037.1						Sichuan
	Major parent		MH053420.1			Sichuan
	Minor parent		Unknow(KU975420.1)			Sichuan
Reorganization position：later part
14、MH593147.1						Sichuan
	Major parent		MG020543.1			Hubei
	Minor parent		Unknow(MH053418.1)			Sichuan
Reorganization position：later part
15、MK598821.1						Sichuan
	Major parent		Unknow(MK598820.1)			Sichuan
	Minor parent		KU975420.1s			Sichuan
Reorganization position：later part
16、MK820038.1						Sichuan
	Major parent		MW452940.1			Sichuan
	Minor parent		MH678638.1			Sichuan
Reorganization position：middle part
17、MH053419.1						Sichuan
	Major parent		Unknow(MK598820.1)			Sichuan
	Minor parent		KU975420.1			Sichuan
Reorganization position：later part
18、MN368721.1						Guangdong
	Major parent		Unknow(MH368725.1)			Guangdong
	Minor parent		MN368703.1			Guangdong
Reorganization position：front part
19、MW826594.1						CN Unknow
	Major parent		Unknow(MW826597.1)			CN Unknow
	Minor parent		MW915420.1			CN Unknow
Reorganization position：front part
20、MZ161034.1						Sichuan
	Major parent		Unknow(MZ161033.1)			Jiangsu
	Minor parent		KU975416.1			Sichuan
Reorganization position：later part
21、MW915436.1						CN Unknow
	Major parent		MW915428.1			CN Unknow
	Minor parent		MW915427.1			CN Unknow
Reorganization position：front part
22、KU975414.1						Sichuan
	Major parent		Unknow(KP698757.1)			Guangdong
	Minor parent		KP698764.2			Guangdong
Reorganization position：middle part
23、MN368725.1						Guangdong
	Major parent		MK533003.1			Guangdong
	Minor parent		Unknow(KP698767.1)			Guangdong
Reorganization position：front part+later part
24、KM225239.1						Fujian
	Major parent		Unknow(ON988085.1)			Shandong
	Minor parent		ON988086.1			Shandong
Reorganization position：front part
25、MH678638.1						Sichuan
	Major parent		KF468755.1			Zhejiang
	Minor parent		MW145533.1			Sichuan
Reorganization position：later part
26、ON988085.1						Shandong
	Major parent		MF038014.1			Jiangsu
	Minor parent		Unknow(KF601195.1)			Guangxi
Reorganization position：front part
27、KF601195.1						Guangxi
	Major parent		Unknow(ON988085.1)			Shandong
	Minor parent		KP870114.1			Guangdong
Reorganization position：middle part
28、MZ161006.1						Jiangsu
	Major parent		MZ161033.1			Jiangsu
	Minor parent		ON988094.1			Shandong
Reorganization position：middle part
29、MZ161015.1						Shandong
	Major parent		KP698762.2			Guangdong
	Minor parent		Unknow(KU133255.1)			Shandong
Reorganization position：later part
30、KP870130.1						Guangdong
	Major parent		MZ161059.1			Henan
	Minor parent		Unknow(JQ638915.1)			Guangdong
Reorganization position：later part
31、MN368721.1						Guangdong
	Major parent		Unknow(MZ161077.1)			Shandong
	Minor parent		ON988090.1			Shandong
Reorganization position：middle part
32、KP698767.1						Guangdong
	Major parent		Unknow(KJ646587.1)			Fujian
	Minor parent		MN368697.1			Fujian
Reorganization position：front part
33、ON988090.1						Shandong
	Major parent		ON988094.1			Shandong
	Minor parent		Unknow(JQ638915.1)			Guangdong
Reorganization position：middle part
34、JQ638915.1						Guangdong
	Major parent		KP870115.1			Guangdong
	Minor parent		KF294256.1			CN Unknow
Reorganization position：middle part
35、KP870114.1						Guangdong
	Major parent		JN980698.1			Guangdong
	Minor parent		KP698770.1			Guangdong
Reorganization position：middle part
36、MZ160999.1						Jiangsu
	Major parent		KY775053.1			Hubei
	Minor parent		KY775055.1			Hubei
Reorganization position：front part
37、MW478771.1						Guangdong
	Major parent		KU133260.1			Shandong
	Minor parent		Unknow(KU133255.1)			Shandong
Reorganization position：front part
38、KU133260.1						Shandong
	Major parent		MZ161012.1			Sichuan
	Minor parent		KU133255.1			Shandong
Reorganization position：front part
39、KY775035.1						Hubei
	Major parent		KF601199.1			Guangxi
	Minor parent		MF038014.1			Jiangsu
Reorganization position：front part
40、ON988085.1						Shandong
	Major parent		ON988091.1			Shandong
	Minor parent		Unknow(KP870122.1)			Guangdong
Reorganization position：front part
41、KF601199.1						Guangxi
	Major parent		MF038014.1			Jiangsu
	Minor parent		MZ161006.1			Jiangsu
Reorganization position：front part
42、MZ161001.1						Guangdong
	Major parent		Unknow(MN368671.1)			Guangdong
	Minor parent		MH593145.1			Sichuan
Reorganization position：front part
43、ON988088.1						Shandong
	Major parent		ON988091.1			Shandong
	Minor parent		Unknow(JN980698.1)			Guangdong
Reorganization position：middle part
44、JQ638915.1						Guangdong
	Major parent		Unknow(KP698752.2)			Guangdong
	Minor parent		MZ161047.1			Henan
Reorganization position：front part
45、MK533007.1						Guangdong
	Major parent		Unknow(JN980698.1)			Guangdong
	Minor parent		KP870141.1			Guangdong
Reorganization position：front part+later part
46、KF177256.1						Gansu
	Major parent		KT313039.1			Gansu
	Minor parent		Unknow(KM225246.1)			Yunnan
Reorganization position：front part
47、KU975420.1						Sichuan
	Major parent		Unknow(KU133245.1)			Shandong
	Minor parent		KU975423.1			Sichuan
Reorganization position：front part
48、KM225246.1						Yunnan
	Major parent		Unknow(KU975412.1)			Sichuan
	Minor parent		MZ161047.1			Henan
Reorganization position：front part
49、MN368687.1						Guangdong
	Major parent		MN368722.1			Guangdong
	Minor parent		MN368694.1			Sichuan
Reorganization position：middle part
50、OL944723.1						Sichuan
	Major parent		MZ570146.1			Henan
	Minor parent		Unknow(MW915432.1)			CN Unknow
Reorganization position：front part+later part
51、JQ638921.1						Beijing
	Major parent		JN543367.1			Fujian
	Minor parent		Unknow(AB857235.1)			Guangdong
Reorganization position：middle part
52、MZ161006.1						Jiangsu
	Major parent		Unknow(MZ161047.1)			Henan
	Minor parent		KP698766.2			Guangdong
Reorganization position：front part
53、MN368708.1						Jiangxi
	Major parent		MK533003.1			Guangdong
	Minor parent		MN368704.1			Guangdong
Reorganization position：middle part
54、MW826594.1						CN Unknow
	Major parent		MW915427.1			CN Unknow
	Minor parent		MN368678.1			Guangxi
Reorganization position：middle part
55、MT294134.1						Inner Mongolia
	Major parent		Unknow(MT294132.1)			Liaoning
	Minor parent		MT294130.1			Jilin
Reorganization position：front part
56、KP870115.1						Guangdong
	Major parent		Unknow(MZ161047.1)			Henan
	Minor parent		KP698764.2			Guangdong
Reorganization position：front part
57、KP870141.1						Guangdong
	Major parent		MZ161012.1			Sichuan
	Minor parent		Unknow(MZ161033.1)			Jiangsu
Reorganization position：middle part
58、MF038008.1						Jiangsu
	Major parent		MN368696.1			Fujian
	Minor parent		MW915427.1			CN Unknow
Reorganization position：front part
59、KP870122.1						Guangdong
	Major parent		KP870123.1			Guangdong
	Minor parent		Unknow(JQ239434)			CN Unknow
Reorganization position：later part
60、MN368671.1						Guangdong
	Major parent		MZ161001.1			Guangdong
	Minor parent		ON988091.1			Shandong
Reorganization position：front part
61、KY775042.1						Hubei
	Major parent		Unknow(KU133246.1)			Shandong
	Minor parent		MW915420.1			CN Unknow
Reorganization position：front part
62、KJ646585.1						Fujian
	Major parent		KF294256.1			CN Unknow
	Minor parent		KJ646587.1			Fujian
Reorganization position：middle part
63、JN543367.1						Fujian
	Major parent		Unknow(MZ161067.1)			CN Unknow
	Minor parent		JQ239431.1			CN Unknow
Reorganization position：front part+later part
64、KU133233.1						Shandong
	Major parent		MN368685.1			Guangdong
	Minor parent		KU133266.1			Shandong
Reorganization position：front part+later part
65、KP870123.1						Guangdong
	Major parent		KP870117.1			Guangdong
	Minor parent		Unknow(KP870127.1)			Guangdong
Reorganization position：front part+later part
66、MT294135.1						Tianjin
	Major parent		MT294130.1			Jilin
	Minor parent		Unknow(MT294132.1)			Liaoning
Reorganization position：front part
67、MZ161012.1						Sichuan
	Major parent		MN368680.1			Hubei
	Minor parent		MZ161033.1			Jiangsu
Reorganization position：front part
68、KP870117.1						Guangdong
	Major parent		KT428878.1			CN Unknow
	Minor parent		KP870113.1			Guangdong
Reorganization position：front part
69、KP870113.1						Guangdong
	Major parent		Unknow(KP698763.2)			Guangdong
	Minor parent		MZ161083.1			Hebei
Reorganization position：middle part
70、MZ161083.1						Hebei
	Major parent		JQ239435.1			CN Unknow
	Minor parent		Unknow(JQ979290.1)			Jiangsu
Reorganization position：middle part
71、JQ979290.1						Jiangsu
	Major parent		Unknow(MG334006.1)			Yunnan
	Minor parent		JQ239435.1			CN Unknow
Reorganization position：front part
72、KM225245.1						Yunnan
	Major parent		KM225246.1			Yunnan
	Minor parent		ON988091.1			Shandong
Reorganization position：middle part
73、KJ646578.1						Fujian
	Major parent		MN368680.1			Hubei
	Minor parent		MG334005.1			Yunnan
Reorganization position：front part
74、MW915434.1						CN Unknow
	Major parent		MG334005.1			Yunnan
	Minor parent		JN980698.1			Guangdong
Reorganization position：front part
75、KU975420.1						Sichuan
	Major parent		Unknow(MZ161001.1)			Guangdong
	Minor parent		KP698770.1			Guangdong
Reorganization position：middle part

## Sheet: Sheet3
Reorganization of endemic strains in non-Chinese regions
1、KX982554.1						Viet Nam
	Major parent		Unknow(KY828995.1)			Mexico
	Minor parent		KC879277.1			South Korea
Reorganization position：front part
2、MZ216021.1						Poland
	Major parent		KY828996.1			Mexico
	Minor parent		Unknow(KJ857455.1)			South Korea
Reorganization position：front part
3、KJ857456.1						South Korea
	Major parent		KR941556.1			Viet Nam
	Minor parent		Unknow(KY828995.1)			Mexico
Reorganization position：front part
4、KR941556.1						Viet Nam
	Major parent		KY619766.1			Japan
	Minor parent		KC879277.1			South Korea
Reorganization position：front part
5、KF898124.1						South Korea
	Major parent		MZ216018.1			Poland
	Minor parent		Unknow(MZ216020.1)			Poland
Reorganization position：front part+later part
6、MZ216019.1						Poland
	Major parent		KJ857455.1			South Korea
	Minor parent		Unknow(MZ216020.1)			Poland
Reorganization position：front part
7、KY828996.1						Mexico
	Major parent		MZ216020.1			Poland
	Minor parent		MZ216018.1			Poland
Reorganization position：front part+later part
8、KR941553.1						Viet Nam
	Major parent		Unknow(KY828995.1)			Mexico
	Minor parent		KR941554.1			Viet Nam
Reorganization position：middle part
9、MW251355.1						Spain
	Major parent		MW251358.1			Spain
	Minor parent		Unknow(MW251359.1)			Spain
Reorganization position：front part
10、KY829000.1						Mexico
	Major parent		KJ857457.1			South Korea
	Minor parent		Unknow(KY828995.1)			Mexico
Reorganization position：front part
11、MW251376.1						Spain
	Major parent		Unknow(MW251350.1)			Spain
	Minor parent		MW251365.1			Spain
Reorganization position：later part
12、KR941555.1						Viet Nam
	Major parent		KR941553.1			Viet Nam
	Minor parent		Unknow(MG602712.1)			Viet Nam
Reorganization position：middle part
13、KC879278.1						South Korea
	Major parent		KC879281.1			South Korea
	Minor parent		Unknow(KC879277.1)			South Korea
Reorganization position：front part
14、KR941553.1						Viet Nam
	Major parent		MW560729.1			South Korea
	Minor parent		.Unknow(KX982569.1)			Viet Nam
Reorganization position：later part
15、MW251363.1						Spain
	Major parent		MW251356.1			Spain
	Minor parent		MW251367.1			Spain
Reorganization position：front part
16、KC879277.1						South Korea
	Major parent		Unknow(MH243314.1)			South Korea
	Minor parent		KX982554.1			Viet Nam
Reorganization position：middle part
17、KR941553.1						Viet Nam
	Major parent		Unknow(MG602712.1)			South Korea
	Minor parent		KR941556.1			Viet Nam
Reorganization position：front part+later part
18、MZ216018.1						Poland
	Major parent		AB548620.1			Japan
	Minor parent		Unknow(MZ216020.1)			Poland
Reorganization position：front part

## Sheet: Sheet2
Reorganization of endemic strains in China and non-China regions
1、KC879278.1						South Korea
	Major parent		KJ857457.1			South Korea
	MInor parent		Unknow(MN368684.1)			Guangdong
Reorganization position：front part
2、KF898124.1						South Korea
	Major parent		Unknow(MN617863.1)			Sichuan
	MInor parent		KJ857455.1			South Korea
Reorganization position：front part
3、MN617863.1						Sichuan
	Major parent		AB548620.1			Japan
	MInor parent		Unknow(KY619745.1)			Japan
Reorganization position：front part
4、KY829000.1						Mexico
	Major parent		KY828993.1			Mexico
	MInor parent		Unknow(JQ638915.1)			Guangdong
Reorganization position：front part
5、MZ161001.1						Guangdong
	Major parent		Unknow(KC879277.1)			South Korea
	MInor parent		KF546801.1			Guangdong
Reorganization position：front part
6、KR941552.1						Viet Nam
	Major parent		Unknow(MZ161003.1)			Sichuan
	MInor parent		MN368694.1			Sichuan
Reorganization position：front part
7、MZ161000.1						Sichuan
	Major parent		MN368718.1			Guangdong
	MInor parent		KX982564.1			Viet Nam
Reorganization position：front part
8、MN368704.1						Guangdong
	Major parent		KP870139.1			Guangdong
	MInor parent		MK458302.1			Japan
Reorganization position：later part
9、KU975419.1						Sichuan
	Major parent		Unknow(KY828993.1)			Mexico
	MInor parent		MZ161036.1			Sichuan
Reorganization position：front part+later part
10、KC879280.1						South Korea
	Major parent		Unknow(MH593143.1)			Sichuan
	MInor parent		MH053417.1			Sichuan
Reorganization position：front part
11、MH678638.1						Sichuan
	Major parent		MH053420.1			Sichuan
	MInor parent		MG602712.1			South Korea
Reorganization position：middle part
12、MH593144.1						Sichuan
	Major parent		MH053420.1			Sichuan
	MInor parent		Unknow(KY619770.1)			Japan
Reorganization position：middle part
13、KC879276.1						South Korea
	Major parent		Unknow(MH593153.1)			Sichuan
	MInor parent		MN368687.1			Guangdong
Reorganization position：front part
14、KC879275.1						South Korea
	Major parent		Unknow(MN368687.1)			Guangdong
	MInor parent		MH593153.1			Sichuan
Reorganization position：front part
15、MH053420.1						Sichuan
	Major parent		MW145530.1			Sichuan
	MInor parent		KY619764.1			Japan
Reorganization position：middle part
16、MZ161034.1						Sichuan
	Major parent		Unknow(KX793713.1)			South Korea
	MInor parent		MZ161003.1			Sichuan
Reorganization position：front part+later part
17、MW145533.1						Sichuan
	Major parent		KU975411.1			Sichuan
	MInor parent		Unknow(KX982561.1)			Viet Nam
Reorganization position：later part
18、MN368724.1						Guangdong
	Major parent		Unknow(KC879281.1)			South Korea
	MInor parent		MW145533.1			Sichuan
Reorganization position：front part

## Sheet: Sheet1
Statistics on the number of reorganizations in popular regions
	China	Viet Nam	Poland	South Korea	Mexico	Spain
Number of reorganizations (front part)	43	3	3	3	2	2
Number of reorganizations (middle part)	20	2	0	1	0	0
Number of reorganizations (later part)	22	2	0	1	1	1
Statistics on the percentage of reorganization in popular regions
	China	Viet Nam	Poland	South Korea	Mexico	Spain
Percentage of reorganizations (front part)	0.076	0.176	0.6	0.056	0.2	0.047
Percentage of reorganizations (middle part)	0.035	0.118	0	0.028	0	0
Percentage of reorganizations (later part)	0.039	0.118	0	0.028	0.1	0.023
